# Supplementary material for: Usefulness of the ratio of brachial pre-ejection period to brachial ejection time in prediction of cardiovascular and overall mortality in patients with acute myocardial infarction
Source: PLoS One. 2021 Jan 29;16(1):e0245860. doi: 10.1371/journal.pone.0245860 (PMC7845989; doi:10.1371/journal.pone.0245860)
Supplement: S1 Data — (CSV) [file pone.0245860.s001.csv]

age	sex	dm	ht	lipidemia	PCI	STEMI	death	cvdeath	followperiod	pep	et	lowabi	pepoet	bmi	pepet100	pepet425
69	1	0	1	1	0	0	1	0	69	100	247	1.13	0.4048583	26.3	40.48582996	0
73	1	0	1	0	0	0	0	0	174	125	258	0.99	0.484496124	32.9	48.4496124	1
50	1	0	0	0	0	0	0	0	176	101	244	1.1	0.413934426	23.5	41.39344262	0
50	1	0	1	0	0	0	0	0	174	53	240	1.01	0.220833333	24.7	22.08333333	0
69	1	0	1	1	1	0	1	1	165	126	253	1.1	0.498023715	20	49.80237154	1
63	1	0	1	0	0	0	0	0	175	116	232	1.02	0.5	31.5	50	1
56	2	0	1	0	0	0	1	1	14	114	234	0.67	0.487179487	17.5	48.71794872	1
81	2	0	1	1	1	0	1	0	2	55	254	0.96	0.216535433	20.8	21.65354331	0
51	1	0	0	0	0	0	1	0	44	73	261	1.09	0.279693487	29.4	27.96934866	0
51	1	0	0	0	0	0	0	0	173	130	238	1.15	0.546218487	27.4	54.62184874	1
81	1	1	1	1	1	0	1	1	2	80	252	0.68	0.317460317	21.5	31.74603175	0
64	1	0	0	0	0	0	1	0	72	71	267	0.58	0.265917603	25	26.5917603	0
57	1	0	0	0	0	0	1	0	66	111	209	0.89	0.531100478	26.6	53.11004785	1
51	1	1	0	1	1	0	0	0	179	82	316	1.07	0.259493671	25.6	25.94936709	0
56	1	0	1	1	0	0	1	0	150	110	215	1.04	0.511627907	26.9	51.1627907	1
75	2	0	1	0	0	0	1	0	109	83	294	1.11	0.282312925	31.6	28.23129252	0
83	2	0	1	0	0	0	1	0	2	101	198	0.74	0.51010101	20.8	51.01010101	1
79	2	1	1	1	1	0	1	0	0	89	264	0.45	0.337121212	24.2	33.71212121	0
53	1	0	0	0	0	0	0	0	173	108	223	0.98	0.484304933	22.9	48.43049327	1
77	1	0	0	1	0	0	1	0	15	90	294	0.46	0.306122449	25.5	30.6122449	0
83	1	0	1	1	0	0	1	0	18	78	317	0.75	0.246056782	25.7	24.60567823	0
54	1	0	0	0	0	0	0	0	173	73	262	1.05	0.278625954	26.6	27.86259542	0
56	2	0	0	0	0	0	0	0	174	99	221	1.06	0.447963801	25.9	44.79638009	1
73	2	0	0	1	1	0	0	0	178	63	293	0.85	0.215017065	23.8	21.50170648	0
67	1	0	0	0	0	0	1	0	8	95	301	1.11	0.315614618	22.3	31.56146179	0
73	2	0	0	0	0	0	1	0	134	82	288	1.15	0.284722222	23.4	28.47222222	0
57	1	0	0	0	0	0	1	0	32	97	285	0.98	0.340350877	23.7	34.03508772	0
70	1	0	0	0	0	0	1	0	56	121	226	1.13	0.53539823	26.9	53.53982301	1
74	1	0	1	0	0	0	1	1	94	97	275	1.08	0.352727273	23.3	35.27272727	0
89	1	0	0	1	1	0	1	0	35	92	242	1.06	0.380165289	15.2	38.01652893	0
46	1	0	0	0	0	0	0	0	177	61	286	1.08	0.213286713	29.4	21.32867133	0
80	1	0	1	0	0	0	1	1	0	133	194	1.04	0.68556701	24.1	68.55670103	1
80	1	0	1	0	0	0	1	1	1	106	281	1.16	0.377224199	25.1	37.72241993	0
82	1	0	0	1	1	0	1	0	1	130	214	0.64	0.607476636	20.8	60.74766355	1
91	2	0	0	0	0	0	1	1	0	63	205	0.31	0.307317073	19.1	30.73170732	0
67	2	0	0	0	0	0	0	0	174	126	254	0.96	0.496062992	24.4	49.60629921	1
62	2	0	1	1	0	0	1	1	10	111	261	0.7	0.425287356	28.3	42.52873563	1
56	1	0	0	0	0	0	0	0	175	96	265	1.1	0.362264151	23.3	36.22641509	0
57	1	0	1	0	0	0	0	0	176	95	269	1.09	0.353159851	24.8	35.31598513	0
74	1	0	1	0	0	0	1	1	122	100	274	0.67	0.364963504	21.5	36.49635036	0
76	1	0	1	0	0	0	1	0	17	75	298	1.04	0.251677852	27.3	25.16778523	0
43	2	0	1	0	0	0	1	0	63	132	241	0.94	0.547717842	26.3	54.77178423	1
85	2	1	1	1	1	0	1	0	0	81	185	0.91	0.437837838	22.2	43.78378378	1
56	1	0	0	0	0	0	0	0	172	108	280	1.07	0.385714286	23.5	38.57142857	0
67	1	0	0	0	0	0	0	0	171	105	287	1.01	0.365853659	29.7	36.58536585	0
63	1	0	0	0	0	0	1	0	35	114	233	1.24	0.489270386	21.5	48.92703863	1
77	1	0	0	0	0	0	1	0	11	88	211	0.99	0.417061611	24.2	41.70616114	0
67	2	0	0	0	0	0	1	0	89	93	287	0.86	0.324041812	24.7	32.40418118	0
54	1	1	1	1	1	0	0	0	181	107	255	0.98	0.419607843	29.1	41.96078431	0
64	1	0	0	0	0	0	1	1	3	110	221	1.08	0.497737557	29.1	49.77375566	1
35	1	0	0	0	0	0	0	0	176	73	285	0.87	0.256140351	23.9	25.61403509	0
67	1	0	0	0	0	0	1	0	41	168	236	1.04	0.711864407	18.6	71.18644068	1
52	1	0	0	0	0	0	0	0	176	96	274	1.12	0.350364964	25.6	35.03649635	0
51	1	0	0	0	0	0	0	0	174	99	270	1.08	0.366666667	26.9	36.66666667	0
79	2	1	1	1	1	0	1	1	1	53	281	1.19	0.1886121	21.1	18.86120996	0
71	1	0	0	0	0	0	1	1	13	112	242	0.6	0.462809917	20.8	46.28099174	1
54	1	0	1	0	1	0	0	0	179	94	295	1.18	0.318644068	29.4	31.86440678	0
82	1	0	1	1	1	0	1	0	27	91	250	0.9	0.364	20.3	36.4	0
50	1	0	0	0	0	0	0	0	175	50	306	1.06	0.163398693	24.3	16.33986928	0
58	1	0	0	0	0	0	0	0	177	116	233	1.07	0.497854077	24.7	49.78540773	1
63	1	0	0	0	0	0	1	0	80	106	261	1.23	0.406130268	25.1	40.61302682	0
69	2	0	0	0	0	0	1	0	7	121	229	0.8	0.528384279	22.7	52.83842795	1
49	1	0	0	0	0	0	0	0	177	61	243	0.91	0.251028807	26.2	25.10288066	0
76	2	0	0	0	0	0	1	0	73	91	249	0.73	0.365461847	26.2	36.54618474	0
56	1	0	0	0	0	0	1	1	31	116	215	1.01	0.539534884	24.2	53.95348837	1
73	1	1	1	1	1	0	1	0	65	73	253	1.07	0.288537549	21.3	28.85375494	0
71	2	0	0	0	0	0	1	1	3	99	197	0.88	0.502538071	22.8	50.25380711	1
86	2	0	0	0	1	0	1	0	12	103	214	0.62	0.481308411	18.6	48.13084112	1
74	2	0	0	0	0	0	1	0	98	68	250	0.76	0.272	29.8	27.2	0
69	2	0	1	0	0	0	1	0	30	127	217	0.9	0.585253456	22.6	58.52534562	1
75	1	0	0	0	0	0	1	0	0	95	152	0.77	0.625	23.4	62.5	1
49	1	0	0	0	0	0	0	0	175	98	256	1.12	0.3828125	26	38.28125	0
69	2	0	1	1	1	0	1	1	133	96	312	1	0.307692308	29.9	30.76923077	0
64	2	0	1	0	0	0	1	0	17	79	282	0.89	0.280141844	21.5	28.0141844	0
67	1	0	1	0	1	0	1	0	0	85	199	0.99	0.427135678	23.5	42.71356784	1
80	1	0	1	0	0	0	1	0	41	117	287	0.92	0.407665505	24.3	40.76655052	0
52	1	0	1	0	0	0	0	0	176	105	272	1.11	0.386029412	26.3	38.60294118	0
66	1	0	0	0	1	0	0	0	180	104	257	1.08	0.404669261	26.2	40.46692607	0
75	1	0	0	0	0	0	1	0	0	135	206	0.94	0.655339806	20.4	65.53398058	1
63	1	1	1	1	1	0	1	0	99	92	244	0.66	0.37704918	29.4	37.70491803	0
64	1	0	0	0	0	0	1	0	39	115	208	1.01	0.552884615	20.2	55.28846154	1
48	1	1	1	1	1	0	0	0	179	98	284	1.18	0.345070423	31.2	34.50704225	0
56	1	0	0	0	0	0	0	0	174	90	268	1.11	0.335820896	22.4	33.58208955	0
46	1	0	0	0	0	0	1	0	45	71	248	1.11	0.286290323	30	28.62903226	0
36	1	0	0	0	0	0	0	0	176	88	252	1.01	0.349206349	22.5	34.92063492	0
59	1	1	0	0	1	0	1	0	114	76	236	1	0.322033898	18	32.20338983	0
57	1	0	0	0	0	0	0	0	173	87	259	1.05	0.335907336	22.8	33.59073359	0
77	1	0	1	0	0	0	1	0	38	110	237	1	0.464135021	18.1	46.41350211	1
59	1	0	1	0	0	0	1	1	167	88	233	1.06	0.377682403	24	37.76824034	0
71	1	0	1	0	0	0	1	0	16	103	307	1.1	0.335504886	23.9	33.5504886	0
60	1	0	1	0	0	0	1	0	34	63	222	0.98	0.283783784	29.4	28.37837838	0
64	1	0	1	0	0	0	1	1	45	100	291	1.07	0.343642612	21.2	34.36426117	0
42	2	0	0	0	0	0	0	0	175	132	237	0.98	0.556962025	20.8	55.69620253	1
74	2	1	1	0	0	0	1	0	0	54	272	0.9	0.198529412	19.7	19.85294118	0
57	1	1	0	0	0	0	1	0	103	86	302	1.18	0.284768212	22.1	28.47682119	0
64	2	1	1	0	0	0	1	0	115	99	278	0.75	0.356115108	17.3	35.61151079	0
62	1	1	1	0	0	0	0	0	175	97	222	0.99	0.436936937	23.9	43.69369369	1
51	2	1	0	1	0	0	0	0	175	93	237	1.01	0.392405063	26.7	39.24050633	0
39	1	1	0	1	0	0	0	0	174	96	262	1.04	0.366412214	28.1	36.64122137	0
71	1	1	0	1	0	0	0	0	174	105	305	1.03	0.344262295	23.1	34.42622951	0
39	1	1	0	1	0	0	1	1	120	131	187	0.91	0.700534759	32.5	70.05347594	1
79	1	1	1	1	0	0	1	0	34	87	248	0.95	0.350806452	25.6	35.08064516	0
57	1	1	0	1	0	0	0	0	174	103	250	1.06	0.412	25.1	41.2	0
42	1	1	0	1	0	0	0	0	174	98	280	1.11	0.35	21.4	35	0
60	1	1	0	1	0	0	0	0	174	97	252	0.96	0.384920635	23.9	38.49206349	0
74	2	1	0	1	0	0	1	0	96	118	252	0.91	0.468253968	19.6	46.82539683	1
36	1	1	0	1	0	0	1	1	0	70	216	1.01	0.324074074	37.2	32.40740741	0
68	1	1	0	1	0	0	0	0	172	82	272	0.95	0.301470588	25.7	30.14705882	0
67	1	1	0	1	0	0	1	0	19	120	273	1.04	0.43956044	22.9	43.95604396	1
53	1	0	0	1	1	1	1	0	31	77	203	1.03	0.379310345	19.2	37.93103448	0
91	2	0	0	1	1	1	1	0	1	100	294	1.15	0.340136054	19.1	34.01360544	0
50	1	1	1	0	1	1	1	0	0	91	250	0.87	0.364	21	36.4	0
61	2	1	1	0	1	1	0	0	178	109	234	1.12	0.465811966	27.2	46.58119658	1
89	2	0	1	1	1	1	1	0	12	71	293	0.57	0.242320819	21	24.23208191	0
70	1	1	1	1	1	1	1	0	0	62	241	1.15	0.257261411	24.8	25.72614108	0
87	2	1	1	1	1	1	1	0	96	87	202	0.3	0.430693069	23.2	43.06930693	1
89	1	1	0	0	1	1	1	0	23	102	262	1.05	0.389312977	20.8	38.93129771	0
56	1	0	0	0	1	1	1	0	136	100	273	1.08	0.366300366	20.4	36.63003663	0
71	1	0	1	1	1	1	0	0	178	95	271	0.96	0.350553506	28	35.05535055	0
60	1	1	0	1	1	1	1	1	2	118	276	0.93	0.427536232	24.7	42.75362319	1
50	1	1	0	1	1	1	1	0	181	104	265	1.01	0.39245283	30.4	39.24528302	0
36	1	1	0	1	0	1	0	0	178	85	280	1.21	0.303571429	30.8	30.35714286	0
68	2	0	0	1	1	1	0	0	178	66	296	1.19	0.222972973	26.7	22.2972973	0
63	1	0	1	1	1	1	1	0	125	102	264	1.05	0.386363636	21.6	38.63636364	0
75	1	0	0	0	1	1	1	1	0	116	299	1.19	0.387959866	27.1	38.79598662	0
72	1	0	1	0	1	1	1	0	47	91	227	1.26	0.400881057	24.1	40.08810573	0
54	1	0	1	0	1	1	0	0	178	126	242	1.13	0.520661157	26.1	52.0661157	1
68	2	0	1	0	1	1	1	0	105	94	288	0.88	0.326388889	24.4	32.63888889	0
51	1	0	1	0	1	1	1	1	147	113	263	1.08	0.429657795	27.7	42.96577947	1
77	1	0	1	0	1	1	1	0	56	99	303	1.12	0.326732673	24.2	32.67326733	0
86	2	0	1	0	1	1	0	0	180	99	226	0.49	0.438053097	20.8	43.80530973	1
50	1	0	0	0	1	1	0	0	180	107	243	1.15	0.440329218	21	44.03292181	1
78	1	0	1	0	1	1	1	0	0	76	247	1.06	0.307692308	18.9	30.76923077	0
55	1	0	0	0	1	1	0	0	179	73	280	1.04	0.260714286	24.9	26.07142857	0
79	2	0	1	0	1	1	0	0	179	75	285	0.98	0.263157895	21.3	26.31578947	0
24	1	0	0	0	1	1	0	0	178	90	269	1.07	0.334572491	35	33.45724907	0
48	1	0	0	0	1	1	1	0	88	80	230	0.98	0.347826087	24.1	34.7826087	0
58	1	0	0	0	1	1	0	0	178	97	296	1.08	0.327702703	23.3	32.77027027	0
50	1	0	1	0	1	1	0	0	176	97	230	1	0.42173913	23.7	42.17391304	0
